# Supplementary material for: Inhibition of VMAT2 by β2-adrenergic agonists, antagonists, and the atypical antipsychotic ziprasidone
Source: Commun Biol. 2022 Nov 23;5:1283. doi: 10.1038/s42003-022-04121-1 (PMC9684503; doi:10.1038/s42003-022-04121-1)
Supplement: Supplementary file 3 — Supplementary Data 1 [file 42003_2022_4121_MOESM3_ESM.xlsx]

## Sheet: Source data for figures
Figure 1	Data for figure 1 can be found in Table S1 and Table S2
Figure 2a
DMSO	Tetrabenazine	Reserpine	Salmeterol	Propafenone	Fluoxetine	Fluvastatin	Tenatoprazole	Formoterol	Propanolol	Biperiden	Ziprasidone	Tamoxifen	Fluphenazine	Lomerizine	Astemizole	Loperamide	Chloroquine
1	0.026414	0.082083	-0.11528	-0.05782	0.031405	-0.01946	0.665934	0.045997	0.030689	0.502914	-0.08665	0.375233	-0.0013	0.079334	0.327215	0.146706	0.430072
1	0.076927	0.09684	-0.05311	0.035843	0.09761	0.034455	1.0631	0.056064	0.142472	0.605807	-0.06177	0.499966	0.10819	0.166707	0.16527	0.184142	0.307037
1	0.139341	0.137646	-0.0161	0.079763	0.067875		0.896761	0.129927	0.192297	0.594583	0.057524	0.500804	0.048383	0.076258	0.123398	0.144583	0.338818
1	0.126012	0.151488	0.016515	0.108635	0.116808	0.09585	0.85213	0.279207	0.173909	0.490889	-0.0048	0.776233	0.055286	0.119767	0.088709	0.273572	0.448315
Figure 2b
[Compound] (μM)	Tetrabenazine				Salmeterol				Ziprasidone				Fluoxetine				Formoterol
1e-05	1	1	1	1	1	1	1	1	1	1	1	1	1	1	1	1	1	1	1
0.005081	0.81546	0.684724	0.791016	0.86122	0.900934	0.984812	0.946235	0.964683	0.83233	0.870004	0.90874	0.895933	1.00426	1.16707	1.08135	1.13318	0.789249	1.0942	1.07067
0.015242	0.635626	0.507257	0.652396	0.716267	0.868351	0.931596	0.854532	0.875544	0.799119	0.780406	0.784791	0.755021	1.06646	1.1336	1.12195	1.1432	0.729603	1.05461	0.855198
0.045725	0.473046	0.325019	0.479778	0.498895	0.695417	0.744786	0.724421	0.711697	0.606653	0.599358	0.629282	0.598023	1.02247	1.03209	1.1484	1.0863	1.09254	1.02413	0.921196
0.137174	0.248773	0.235239	0.281799	0.26779	0.438399	0.518137	0.442814	0.540856	0.57335	0.488654	0.483729	0.403405	0.983838	1.04148	0.982158	0.975759	0.60677	0.89144	0.766417
0.411523	0.18331	0.149957	0.150304	0.171845	0.298615	0.344458	0.296209	0.313244	0.465752	0.434191	0.374287	0.368281	0.943221	0.879439	0.936621	0.824927	0.627319	0.709225	0.769288
1.23457	0.101822	0.09647	0.125382	0.115804	0.219242	0.261861	0.246344	0.262456	0.419092	0.395342	0.373732	0.315264	0.768548	0.817531	0.691289	0.716731	0.255345	0.327527	0.498998
3.7037	0.125385	0.090689	0.119415	0.103252	0.288334	0.253792	0.257017	0.182623	0.369072	0.380177	0.360373	0.290708	0.457282	0.434168	0.268164	0.353779	0.160473	0.304133	0.323108
11.1111	0.134379	0.113577	0.112624	0.079394	0.231471	0.217462	0.201782	0.164242	0.361756	0.411809	0.37696	0.294054	0.183941	0.239512	0.149485	0.17294	0.120542	0.297791	0.297205
33.3333	0.14062	0.180818	0.129284	0.143178	0.194556	0.215234	0.212023	0.15011	0.342731	0.34462	0.398584	0.325094	0.069067	0.075061	0.085901	0.079201	0.104532	0.306631	0.275826
100	0.251391	0.263596	0.19826	0.216021	0.204478	0.246265	0.2058	0.228614	0.372656	0.378169	0.378895	0.305689	0.026508	0.021967	0.000754	0.009593	0.079175	0.207846	0.196711
Figure 2c
[Compound] (μM)	Salmeterol				Oldaterol				Vilanterol				Indacterol				Carvediol
100	-0.0325	0.064276	0.009937	0.069997	0.0752	0.061657	-0.04341	-0.00625					0.162261	0.112571	0.065832	0.013943	-0.01159	-0.10317	-0.03855	0.160571
33.3333	-0.01279	0.033851	0.052891	0.050535	0.114823	0.075798	-0.00537	-0.00828	0.191089	0.162816	0.059193	0.087165	0.278092	0.059407	0.052905	-0.04424	0.120703	0.035576	0.037927	0.046095
11.1111	0.024287	0.09314	0.05353	0.122943	0.341158	0.310378	0.170723	0.367848	0.277648	0.225105	0.081759	0.100323	0.323579	0.150026	0.087907	-0.0508	0.108391	-0.01428	0.117143	0.309942
3.7037	0.055937	0.103894	0.072792	0.104952	0.44111	0.55911	0.474975	0.456558	0.239238	0.254968	0.101116	0.078056	0.219833	0.272052	0.12707	0.016149	0.106289	0.057594	0.13338	0.215691
1.23457	-0.00094	0.066633	0.05805	0.079974	0.89543	0.911055	0.812666	1.13583	0.268202	0.232752	0.114395	0.11413	0.38899	0.382444	0.298388	0.251313	0.160804	0.108689	0.073437	0.173774
0.411523	0.125828	0.184708	0.148983	0.194642	0.989546	1.05913	0.999443	0.991734	0.304648	0.258572	0.161601	0.125775	0.654964	0.78021	0.547549	0.58955	0.368697	0.237635	0.316802	0.339763
0.137174	0.259389	0.33766	0.30557	0.414139	1.06054	1.02341	1.06772	1.18006	0.546393	0.349026	0.279362	0.212709	0.905219	0.950279	0.597464	0.739485	0.492907	0.585247	0.577256	0.737813
0.045725	0.469676	0.717847	0.660296	0.7087	1.08187	1.03167	1.05729	1.45884	0.685238	0.503426	0.521956	0.543986	0.911042	1.08636	0.728882	0.859645	0.664574	0.790881	0.647858	0.903745
0.015242	0.787199	0.883371	0.911562	0.936344	1.03679	1.0158	1.03845	1.07793	0.980625	0.938854	0.983933	0.962487	1.04597	0.987301	0.995358	1.04725	0.765965	0.897101	0.707475	0.994715
0.005081	0.886561	1.03086	0.924651	0.975633	1.03237	1.05516	1.00787	1.19491	1.10089	0.989557	0.989121	0.973914	0.92541	1.13857	0.765044	0.908786	0.80902	0.932387	0.848214	0.945872
0.001694	0.952797	0.97561	1.00824	0.984444	1.06935	1.10452	1.09422	1.25761	1.08267	1.3148	1.03224	1.04125	0.940423	1.10385	0.882738	0.886556	0.745232	0.994464	0.972469	0.944117
1e-06	1	1	1	1	1	1	1	1	1	1	1	1	1	1	1	1	1	1	1	1
Figure 3a
DMSO	Reserpine (RES)	Tetrabenazine (TBZ)	Fluoxetine	Biperiden	Ziprasidone (ZPS)	Fluphenazine	Lomerizine	Astemizole	Salmeterol (SMT)	Formoterol	Propafenone	Fluvastatin	(R)-Propranolol	Tenatoprazole	Tamoxifen	Chloroquine	Carvedilol	Olodaterol	Indacaterol
1.18444	-0.02667	-0.00222	0.044444	0.562222	0.28	0.707373	0.995392	0.085253	-0.00444	0.146667	0.588889	0.828889	1.05111	0.866667	0.617512	0.83871	0.071429	1.03687	0.214286
1.06889	0.017778	0.042222	-0.01778	0.944444	0.253333	0.698157	1.40092	0.09447	0.013333	0.182222	0.74	1.19333	0.997778	0.768889	0.599078	0.672811	0.006912	0.705069	0.324885
0.855556	0.053333	-0.03778	0.044444	1.00667	0.466667	0.615207	1.02304	0.039171	0.031111	0.182222	0.891111	1.33556	1.19333	0.902222	0.506912	0.700461	0.071429	0.788018	0.297235
0.891111	0.071111	-0.02	-0.01778	1.07778	0.351111	0.707373	1.12442	0.076037	0.04	0.191111	0.766667	0.935556	0.988889	0.866667	0.313364	0.912442	0.062212	1.32258	0.334101
0.846467	0.167249	-0.01599	0.255355	0.706088	0.355595	0.60185	0.737662	0.34222	-0.00193	0.185725	0.428671	0.396683	0.628323	0.837902	0.784956
1.08404	0.181038	0.010479	0.324296	0.862169	0.348976	0.591922	0.86727	0.400682	0.010755	0.214405	0.310646	0.401095	0.78661	0.80812	0.841762
1.0038	0.187656	-0.00386	0.335878	0.854999	0.330776	0.722082	0.99743	0.359869	0.003585	0.211096	0.398889	0.373519	0.778889	0.898018	0.694506
1.06569	0.129746	-0.00441	0.304992	0.618396	0.444941	0.65976	0.938417	0.3891	-0.00965	0.230399	0.262663	0.370762	0.563243	0.858308	0.845072
1.07076	-0.22885		0.034615	0.446154	0.255769	0.603846	1.37308	0.165385	0.034615	0.078846	0.723077	0.586538	0.713462		0.867308	0.892308	0.021154	0.994231	0.288462
0.973929	-0.05962	0.069231		0.7	0.386538	0.826923	1.48077	0.196154	-0.07308	0.125	0.607692	1.04038	0.767308		0.736538	0.838462	-0.03269	0.794231	0.380769
1.10056	0.009615	-0.03077	0.003846	1.03846	0.501923	0.719231	1.23462	0.165385	-0.01154	0.225	0.923077	1.225	1.10577	1.10385	0.928846	0.9	0.036538	0.917308	0.357692
0.854749	0.009615	0.023077	-0.03462	0.769231	0.409615	0.703846	1.40385	0.165385	0.011538	0.132692	0.638462	0.932692	0.836538	0.834615		1.05385	0.021154	1.08654	0.334615
	0.130435	-0.01131
	0.143672	0.015718
	0.21537	0.009652
	0.122714	0.009652
Figure 3b
	Tetrabenazine (VMAT2 inhibtior)				Salmeterol				Reserpine (VMAT2 inhibitor)				Ziprasidone
100	-0.00156	-0.03477	-0.01321	0.066923	0.027287	-0.01624	-0.00322	-0.00727	0.019419	0.013267	0.041904	0.026509	0.322776	0.192721	0.230368	0.298529
33.3333	0.00916	0.007075	0.027783	-0.00384	-0.01836	-0.0105	-0.00518	-0.00848	0.028648	0.044799	0.051348	0.020493	0.418894	0.176407	0.126886	0.54103
11.1111	-0.02651	-0.0186	0.010103	-0.02623	-0.04565	0.050109	-0.00482	-0.01021	0.094405	0.102865	0.133583	0.072006	0.642439	0.419684	0.502321	0.565082
3.7037	0.023777	0.012533	-0.00039	0.018539	0.02156	0.026144	0.017867	0.134326	0.089983	0.286868	0.240803	0.159428	0.627426	0.382037	0.347195	0.598472
1.23457	0.008186	0.012533	0.014377	0.036627	0.014317	0.023173	0.007325	0.041717	0.422803	0.245145	0.486917	0.399887	0.442695	0.724632	0.465377	0.672892
0.411523	0.102124	0.081666	0.163202	0.106715	0.02476	0.038622	0.098446	0.042063	0.324168	0.510286	0.333268	0.337281	0.674844	0.892435	0.798839	0.436333
0.137174	0.239914	0.289266	0.383719	0.242143	0.407445	0.485443	0.373593	0.323178	0.288022	1.04557	0.694472	0.56364	1.01465	0.923987	0.938104	0.797397
0.045725	0.396999	0.532242	0.772683	0.588967	0.598787	0.686671	0.777381	0.645145	0.670256	0.953278	0.90301	0.76819	0.839253	0.48763	0.810832	0.857951
0.015242	0.824985	0.90661	1.09054	1.11531	0.756274	1.10794	1.00733		0.821188	1.15805	0.959079	0.898477	0.730319	1.42004	1.0764	0.809564
0.005081	0.877802	1.08268	1.10045	1.11779	0.61681	0.871064	1.07665	0.90116	0.783119	1.10536	1.13732	1.08987	0.893629	1.06866	1.0176	0.832201
0.001694	0.965309	1.01658	1.04235	1.03753	0.603167	1.15607	0.887797	0.837978	0.990963	1.07864	0.957309	1.01711	0.875137	1.06418	1.01277	0.845501
1e-06	1	1	1	1	1	1	1	1	1	1	1	1	1	1	1	1
Figure 4a
Ligand:VMAT2LUM				Ligand:VMAT2CYT
Ligand	State	Binding enthalpy	Stdev	Ligand	State	Binding enthalpy	Stdev
RSP	Deprot	-28.9	4.3	RSP	Deprot	-24.8	5.6
	R+	-43.8	6.3		R+	-47.5	5.3
	S+	-31.4	5.6		S+	-38.9	5.2
TBZ	Deprot	-20.3	3.5	TBZ	Deprot	-20.4	2.9
	R+	-29.9	4.9		R+	-34.2	5.2
	S+	-28.4	4.9		S+	-35.3	7.9
SMT	R+	-32.1	4.3	SMT	R+	-36.2	4.7
	S+	-34	5.9		S+	-40.1	6.7
ZPS	Deprot	-17.6	4.7	ZPS	Deprot	-15	3.1
	+	-30.2	3.8		+	-13.6	3.3
Figure 6
[3H]-DTBZ binding relative to WT													Average	SD		[3H]-SMT binding relative to WT											Average	SD
WT	0.817695	0.998335	1.13214	1.05186	0.80578	1.09341	1.04503	1.05578	1.11532	0.985414	1.12544	0.773823	1	0.124291		1.05585	1.00964	0.901802	1.03274	1.1084	1.2168	0.907859	0.766938	0.951435	1.09382	0.954746	1	0.116267
Q143A	-0.04542	-0.05949	-0.04944	-0.03536	0.106397	0.086379	0.090669	0.126416	0.339364	0.294218	0.292166	0.216239	0.113512	0.138899		0.244702	0.25859	0.147488	0.244702	0.871303	0.80211	0.761748	0.54264	0.250303	0.268398	0.236733	0.420792	0.257373
V233A-L234A	0.155047	0.184302	0.173854	0.148778	0.43853	0.545303	0.593037	0.606855	0.326367	0.392989	0.302465	0.248558	0.343007	0.163904		0.091226	0.18505	0.026271	0.047923	0.478459	0.508852	0.417673	0.361953	0.261022	0.129578	0.107205	0.237747	0.168826
E313D	0.021279	-0.03064	-0.02488	-0.06141	-0.02862	-0.02566	-0.03257	-0.02763	0.044052	0.029231	0.032525	0.016057	-0.0073555	0.032333		0.466	0.479284	0.525777	0.392938	0.728678	0.577236	0.493544	0.362028	0.197127	0.12051	0.091779	0.403173	0.188368
F335A-L336A	0.004356	-0.02795	-0.01872	-0.02334	-0.00892	-0.00892	-0.0058	-0.00267	-0.00353	0.004078	0.006254	-0.01332	-0.00820683	0.0105383		0.572271	0.500538	0.55633	0.524449	0.835634	0.764207	0.827231	0.608748	0.885091	1.15412	0.997493	0.747828	0.204142
D400E	0.861014	1.00122	0.918598	1.04378	0.824597	0.945565	0.934812	0.84207	0.691512	0.662165	0.598215	0.397168	0.810059	0.180737		0.176916	-0.15044	-0.18681	-0.03404	-0.07006	-0.07697	-0.07006	-0.05625	0.097062	-0.01941	-0.14421	-0.0485702	0.101595
D400E-Y342H	0.022653	-0.01947	-0.00894	-0.02158	0.123155	0.089767	0.074357	0.06922	0.128686	0.155698	0.106175	0.079162	0.0665736	0.0578365		0.059838	0.025249	-0.04393	0.180897	0.311653	0.327913	0.295393	0.197832	0.003597	0.033283	-0.05307	0.121696	0.138482
Y434A	-0.04628	-0.04456	-0.05662	-0.03766	0.363704	0.436649	0.411658	0.424491					0.181423	0.228592		0.394491	0.561144	0.436154	0.495673	0.328022	0.360706	0.325299	0.219076				0.390071	0.100442
